# Supplementary material for: Changes in Blood Biomarkers of Angiogenesis and Immune Modulation after Radiation Therapy and Their Association with Outcomes in Thoracic Malignancies
Source: Cancers (Basel). 2021 Nov 16;13(22):5725. doi: 10.3390/cancers13225725 (PMC8616228; doi:10.3390/cancers13225725)
Supplement: Supplementary file 1 [file cancers-13-05725-s001.zip]

Archive with 2 entries (2 files):
- Figure S1.pdf
- Supplementary Table S1.pdf
